# Supplementary material for: Proof of Concept of Culturomics Use of Time of Care
Source: Front Cell Infect Microbiol. 2020 Nov 23;10:524769. doi: 10.3389/fcimb.2020.524769 (PMC7719802; doi:10.3389/fcimb.2020.524769)
Supplement: Supplementary file 2 [file Table_2.xlsx]

## Sheet: Supplementary Table 2
Stool sample 1	Number	Kind		Megagut	Number	Kind
Alistipes ihuae	1	H(GUT)		Acidaminococcus intestini	1	H(GUT)
Alistipes jeddahensis	1	H(GUT)		Adlercreutzia equolifaciens	1	H(GUT)		Supplementary Table 2 : List of bacteria identified by Fast cuturomics
Alistipes massiliensis	1	H(GUT)		Akkermansia muciniphila	1	H(GUT)		H(GUT) : Known in human gut
Alistipes merdae	1	H(GUT)		Alistipes finegoldii	1	H(GUT)		H : Known in human
Alistipes obesi	1	H(GUT)		Alistipes ihuae	1	H(GUT)		NH : Unknown in human
Alistipes putredinis	1	H(GUT)		Alistipes indistinctus	1	H(GUT)
Alistipes senegalensis	1	H(GUT)		Alistipes jeddahensis	1	H(GUT)
Alistipes shahii	1	H(GUT)		Alistipes obesi	1	H(GUT)
Allisonella histaminiformans	1	NH		Alistipes onderdonkii	1	H(GUT)
Anaeroglobus geminatus	1	H(GUT)		Alistipes putredinis	1	H(GUT)
Anaeromassilibacillus timonensis	1	H(GUT)		Alistipes senegalensis	1	H(GUT)
Anaerotruncus rubinfantis	1	H(GUT)		Alistipes shahii	1	H(GUT)
Bacteroides caccae	1	H(GUT)		Anaerococcus prevotii	1	H(GUT)
Bacteroides coprocola	1	H(GUT)		Anaerotruncus massiliensis	1	H(GUT)
Bacteroides cutis	1	H(skin)		Atopobium minutum	1	H(GUT)
Bacteroides eggerthii	1	H(GUT)		Atopobium rimae	1	H(GUT)
Bacteroides faecis	1	H(GUT)		Bacteroides caccae	1	H(GUT)
Bacteroides massiliensis	1	H(GUT)		Bacteroides faecis	1	H(GUT)
Bacteroides ovatus	1	H(GUT)		Bacteroides fragilis	1	H(GUT)
Bacteroides plebeius	1	H(GUT)		Bacteroides intestinalis	1	H(GUT)
Bacteroides salyersiae	1	H(GUT)		Bacteroides ovatus	1	H(GUT)
Bacteroides stercoris	1	H(GUT)		Bacteroides thetaiotaomicron	1	H(GUT)
Bacteroides uniformis	1	H(GUT)		Bacteroides uniformis	1	H(GUT)
Bacteroides vulgatus	1	H(GUT)		Bacteroides vulgatus	1	H(GUT)
Barnesiella intestinihominis	1	H(GUT)		Barnesiella intestinihominis	1	H(GUT)
Beduinibacterium massiliense	1	H(GUT)		Beduinibacterium massiliense	1	H(GUT)
Bifidobacterium adolescentis	1	H(GUT)		Bifidobacterium bifidum	1	H(GUT)
Bifidobacterium catenulatum	1	H(GUT)		Bifidobacterium longum	1	H(GUT)
Bifidobacterium longum	1	H(GUT)		Bittarella massiliensis	1	H(GUT)
Bifidobacterium pseudocatenulatum	1	H(GUT)		Blautia ihumii	1	H(GUT)
Bittarella massiliensis	1	H(GUT)		Blautia massiliensis	1	H(GUT)
Blautia hydrogenotrophica	1	H(GUT)		Blautia mediterraneensis	1	H(GUT)
Blautia massiliensis	1	H(GUT)		Blautia phoceensis	1	H(GUT)
Blautia mediterraneensis	1	H(GUT)		Blautia timonensis	1	H(GUT)
Blautia phoceensis	1	H(GUT)		Butyricimonas duongiae	1	H(GUT)
Blautia timonensis	1	H(GUT)		Butyricimonas phoceensis	1	H(GUT)
Christensenella minuta	1	H(GUT)		Christensenella massiliensis	1	H(GUT)
Clostridium aldenense	1	H(GUT)		Christensenella minuta	1	H(GUT)
Clostridium bifermentans	1	H(GUT)		Clostridium aldenense	1	H(GUT)
Clostridium bolteae	1	H(GUT)		Clostridium bouchesdurhonense	1	H(GUT)
Clostridium bouchesdurhonense	1	H(GUT)		Clostridium butyricum	1	H(GUT)
Clostridium citroniae	1	H(GUT)		Clostridium citroniae	1	H(GUT)
Clostridium clostridioforme	1	H(GUT)		Clostridium clostridioforme	1	H(GUT)
Clostridium innocuum	1	H(GUT)		Clostridium frigidocagae	1	H(GUT)
Clostridium intestinalis	1	H(GUT)		Clostridium innocuum	1	H(GUT)
Clostridium lavalense	1	H(GUT)		Clostridium lavalense	1	H(GUT)
Clostridium perfringens	1	H(GUT)		Clostridium merdae	1	H(GUT)
Clostridium phoceense	1	H(GUT)		Clostridium perfringens	1	H(GUT)
Clostridium scindens	1	H(GUT)		Clostridium phoceense	1	H(GUT)
Clostridium sporogenes	1	H(GUT)		Clostridium sordelli	1	H(GUT)
Clostridium symbiosium	1	H(GUT)		Clostridium spiroforme	1	H(GUT)
Collinsella aerofaciens	1	H(GUT)		Clostridium sporogenes	1	H(GUT)
Collinsella massiliensis	1	H(GUT)		Collinsella aerofaciens	1	H(GUT)
Coprococcus comes	1	H(GUT)		Collinsella massiliensis	1	H(GUT)
Cutibacterium eggermontii	1	H(melanoma lesion)		Collinsella spp.	1	H(GUT)
Dialister propionicifaciens	1	H(GUT)		Coprococcus comes	1	H(GUT)
Dialister succinatiphilus	1	H(GUT)		Corynebacterium amycolatum	1	H(GUT)
Dorea longicatena	1	H(GUT)		Cryptobacterium curtum	1	H(GUT)
Dorea timonensis	1	H(GUT)		Cutibacterium eggermontii	1	H(melanoma lesion)
Drancourtella massiliensis	1	H(GUT)		Dialister invisus	1	H(GUT)
Dubourgella massiliensis	1	H(GUT)		Dialister pneumosintes	1	H(GUT)
Eggerthella lenta	1	H(GUT)		Dielma fastidiosa	1	H(GUT)
Eggerthella timonensis	1	H(GUT)		Dorea longicatena	1	H(GUT)
Enterococcus durans	1	H(GUT)		Dorea timonensis	1	H(GUT)
Enterococcus faecalis	1	H(GUT)		Drancourtella massiliensis	1	H(GUT)
Enterococcus faecium	1	H(GUT)		Eggerthella lenta	1	H(GUT)
Escherichia coli	1	H(GUT)		Eisenbergiella massiliensis	1	H(GUT)
Eubacterium rectale	1	H(GUT)		Enorma timonensis	1	H(GUT)
Faecalibacterium prausnitzii	1	H(GUT)		Enterococcus faecium	1	H(GUT)
Fenollaria vaginalis	1	H(GUT)		Enterococcus hirae	1	H(GUT)
Flavonifractor plautii	1	H(GUT)		Escherichia coli	1	H(GUT)
Fusicatenibacter saccharivorans	1	H(GUT)		Eubacterium coli	1	H(GUT)
Gordonibacter pamelae	1	H(GUT)		Eubacterium limosum	1	H(GUT)
Guyana massiliensis	1	H(GUT)		Eubacterium massiliense	1	H(GUT)
Holdemanella biformis	1	H(GUT)		Facklamia longuida	1	H(GUT)
Holdemania timonensis	1	H(GUT)		Fenollaria vaginalis	1	H(GUT)
Intestinibacter bartlettii	1	H(GUT)		Roseburia faecis	1	H(GUT)
Intestinibacter bartlettii	1	H(GUT)		Flavonifractor plautii	1	H(GUT)
Jeddahella massiliensis	1	H(GUT)		Fusicatenibacter saccharivorans	1	H(GUT)
Kytococcus sedentarius	1	H(GUT)		Gabonia massiliensis	1	H(GUT)
Lachnoclostridium edouardi	1	H(GUT)		Guyana massiliensis	1	H(GUT)
Lachnoclostridium timonense	1	H(GUT)		Ihubacter massiliensis	1	H(GUT)
Lactobacillus paracasei	1	H(GUT)		Ihuella massiliensis	1	H(GUT)
Lactobacillus plantarum	1	H(GUT)		Infusionema cagae	1	H(GUT)
Lactobacillus reuteri	1	H(GUT)		Intestinibacillus timonensis	1	H(GUT)
Lactobacillus rhamnosus	1	H(GUT)		Intestinibacter bartlettii	1	H(GUT)
Lactobacillus ruminis	1	H(GUT)		Lachnoclostridium edouardi	1	H(GUT)
Marseillibacter massiliensis	1	H(GUT)		Lachnoclostridium ihumii	1	H(GUT)
Merdibacter timonensis	1	H(GUT)		Lachnoclostridium timonense	1	H(GUT)
Neochristensenella massiliensis	1	H(GUT)		Lachnoclostridium pacaense	1	H(GUT)
Odoribacter splanchnicus	1	H(GUT)		Lactobacillus fuchuensis	1	H (respiratory)
Olsenella timonensis	1	H(GUT)		Lactobacillus paracasei	1	H(GUT)
Olsenella uli	1	H(GUT)		Lactobacillus reuteri	1	H(GUT)
Oscilibacter massiliensis	1	H(GUT)		Lactobacillus rhamnosus	1	H(GUT)
Oscilibacter mediterraneensis	1	H(GUT)		Lactococcus lactis	1	H(GUT)
Parabacteroides distasonis	1	H(GUT)		Merdibacter massiliensis	1	H(GUT)
Parabacteroides gordonii	1	H(GUT)		Mobilibacterium massiliense	1	H(GUT)
Parabacteroides merdae	1	H(GUT)		Mobilibacterium timonense	1	H(GUT)
Paraoscilibacter massiliensis	1	H(GUT)		Moryella indoligenes	1	H(GUT)
Paraprevotella clara	1	H(GUT)		Odoribacter splanchnicus	1	H(GUT)
Parasutterella excrementihominis	1	H(GUT)		Olegusella massiliensis	1	H(GUT)
Phocibacillus massiliensis	1	H(GUT)		Olsenella timonensis	1	H(GUT)
Phoenicibacter massiliensis	1	H(GUT)		Olsenella urinainfantis	1	H(GUT)
Polynesia massiliensis	1	H(GUT)		Oscilibacter massiliensis	1	H(GUT)
Prevotella massiliensis	1	H(GUT)		Parabacteroides distasonis	1	H(GUT)
Propionibacterium acnes	1	H(GUT)		Parabacteroides merdae	1	H(GUT)
Pseudoramibacter alactolyticus	1	H(GUT)		Peptoniphilus grossensis	1	H(GUT)
Roseburia faecis	1	H(GUT)		Peptoniphilus lacrimalis	1	H(GUT)
Roseburia inulinivorans	1	H(GUT)		Peptoniphilus obesi	1	H(GUT)
Rubneribacter badeniensis	1	H(GUT)		Peptoniphilus raoultii	1	H (Vagin)
Ruminococcus bicirculans	1	H(GUT)		Phascolarctobacterium faecium	1	H(GUT)
Ruminococcus faecis	1	H(GUT)		Polynesia massiliensis	1	H(GUT)
Ruminococcus gnavus	1	H(GUT)		Prevotella corporis	1	H(GUT)
Ruminococcus timonensis	1	H(GUT)		Propionibacterium acnes	1	H(GUT)
Senegalimassilia anaerobia	1	H(GUT)		Pseudoclavibacter alba	1	H(GUT)
Slackia exigua	1	H(GUT)		Pseudomonas oryzihabitans	1	H(GUT)
Slackia isoflavoniconvertens	1	H(GUT)		Raoultibacter massiliensis	1	H(GUT)
Streptococcus agalactiae	1	H(GUT)		Roseburia hominis	1	H(GUT)
Staphylococcus cohnii	1	H(GUT)		Roseburia inulinivorans	1	H(GUT)
Streptococcus parasanguinis	1	H(GUT)		Ruminococcus bicirculans	1	H(GUT)
Streptococcus salivarius	1	H(GUT)		Ruminococcus faecis	1	H(GUT)
Total	121			Senegalimassilia anaerobia	1	H(GUT)
				Slackia exigua	1	H(GUT)
				Slackia isoflavoniconvertens	1	H(GUT)
				Staphylococcus epidermidis	1	H(GUT)
				Streptococcus pleomorphus	1	H(GUT)
				Streptococcus salivarius	1	H(GUT)
				Streptococcus sanguinis	1	H(GUT)
				Sutterella wadsworthensis	1	H(GUT)
				Sutturella seckii	1	H(GUT)
				Togobacter massiliensis	1	H(GUT)
				Total	131
