# Supplementary material for: Proof of Concept of Culturomics Use of Time of Care
Source: Front Cell Infect Microbiol. 2020 Nov 23;10:524769. doi: 10.3389/fcimb.2020.524769 (PMC7719802; doi:10.3389/fcimb.2020.524769)
Supplement: Supplementary file 4 [file Table_4.xlsx]

## Sheet: Supplementary Table 4a
Stool sample 1	Direct	H3	H6	H9	H24	D3	D7	D10	Start	End
Alistipes ihuae	0	0	0	0	0	0	1	0	D7	D7
Alistipes jeddahensis	0	0	0	0	0	0	1	0	D7	D7
Alistipes massiliensis	0	1	1	0	0	0	1	1	H3	D10
Alistipes merdae	1	0	0	0	0	0	0	0	Direct	Direct
Alistipes obesi	1	0	0	1	1	1	1	1	Direct	D10
Alistipes putredinis	0	1	0	1	0	1	0	0	H3	D3
Alistipes senegalensis	0	1	0	0	0	1	1	1	H3	D10
Alistipes shahii	0	1	1	0	0	0	1	1	H3	D10
Allinsonella histaminiformans	1	1	1	1	1	1	1	0	Direct	D7
Anaeroglobus geminatus	0	0	0	0	0	0	0	1	D10	D10
Anaeromassilibacillus timonensis	1	1	0	1	0	0	0	0	Direct	H9
Anaerotruncus rubinfantis	0	0	1	0	0	0	0	1	H6	D10
Bacteroides caccae	0	0	1	0	0	0	0	0	H6	H6
Bacteroides coprocola	1	1	1	0	0	0	0	0	Direct	H6
Bacteroides cutis	1	1	0	0	0	0	0	0	Direct	H3
Bacteroides eggerthii	1	1	1	0	0	0	0	1	Direct	D10
Bacteroides faecis	1	1	1	0	1	0	0	0	Direct	H24
Bacteroides massiliensis	1	1	1	0	1	0	0	0	Direct	H24
Bacteroides ovatus	1	1	0	0	0	1	1	1	Direct	D10
Bacteroides plebeius	1	1	1	1	1	0	0	0	Direct	H24
Bacteroides salyersiae	0	0	0	0	0	0	0	1	D10	D10
Bacteroides stercoris	1	1	1	1	0	1	1	1	Direct	D10
Bacteroides uniformis	1	1	1	1	1	1	1	1	Direct	D10
Bacteroides vulgatus	1	1	1	1	1	1	1	1	Direct	D10
Barnesiella intestinihominis	0	1	0	1	0	1	1	1	H3	D10
Beduinibacterium massiliense	1	1	0	1	0	0	0	0	Direct	H9
Bifidobacterium adolescentis	1	1	1	0	0	0	0	0	Direct	H6
Bifidobacterium catenulatum	1	0	0	0	0	0	0	0	Direct	Direct
Bifidobacterium longum	1	1	0	1	1	0	0	0	Direct	H24
Bifidobacterium pseudocatenulatum	0	1	1	0	1	0	0	0	H3	H24
Bittarella massiliensis	1	0	0	0	0	1	1	1	Direct	D10
Blautia hydrogenotrophica	0	0	0	0	0	1	0	1	D3	D10
Blautia massiliensis	1	1	1	0	0	0	0	0	Direct	H6
Blautia mediterraneensis	0	1	1	0	0	0	0	0	H3	H6
Blautia phoceensis	1	1	0	0	0	0	0	0	Direct	H3
Blautia timonensis	0	1	1	0	0	0	0	0	H3	H6
Christensenella minuta	1	1	1	0	0	0	1	1	Direct	D10
Clostridium aldenense	0	0	0	0	0	1	0	0	D3	D3
Clostridium barlettii	1	0	0	0	0	0	0	1	Direct	D10
Clostridium bifermentans	0	1	1	0	0	0	1	0	H3	D7
Clostridium bolteae	0	0	0	0	0	0	1	0	D7	D7
Clostridium bouchesdurhonense	0	1	1	0	0	0	0	0	H3	H6
Clostridium citroniae	1	1	0	0	0	0	1	0	Direct	D7
Clostridium clostridioforme	0	0	0	0	0	1	1	0	D3	D7
Clostridium innocuum	1	1	0	1	0	0	1	1	Direct	D10
Clostridium intestinalis	0	1	1	0	1	0	0	1	H3	D10
Clostridium lavalense	0	0	0	0	0	1	0	1	D3	D10
Clostridium perfringens	0	1	1	1	1	0	0	0	H3	H24
Clostridium phoceense	0	1	1	1	0	1	1	0	H3	D7
Clostridium scindens	1	1	0	1	0	1	1	1	Direct	D10
Clostridium sporogenes	1	1	0	1	1	1	1	1	Direct	D10
Clostridium symbiosium	0	1	1	1	0	0	1	1	H3	D10
Collinsella aerofaciens	1	1	1	1	1	1	0	0	Direct	D3
Collinsella massiliensis	1	1	1	1	1	0	1	0	Direct	D7
Coprococcus comes	1	1	1	1	1	1	0	0	Direct	D3
Cutibacterium eggermontii	1	1	1	1	1	0	1	1	Direct	D10
Dialister propionicifaciens	1	1	1	1	0	0	0	0	Direct	H9
Dialister succinatiphilus	1	1	1	1	1	1	1	1	Direct	D10
Dorea longicatena	1	1	1	1	1	1	0	0	Direct	D3
Dorea timonensis	1	1	1	1	1	1	1	1	Direct	D10
Drancourtella massiliensis	1	1	1	1	1	1	0	0	Direct	D3
Dubourgella massiliensis	1	1	0	1	1	1	0	0	Direct	D3
Eggerthella lenta	1	0	0	1	0	0	1	1	Direct	D10
Eggerthella timonensis	0	0	0	1	0	0	0	1	H9	D10
Enterococcus durans	0	0	0	1	0	1	1	0	H9	D7
Enterococcus faecalis	0	0	1	0	0	0	1	0	H6	D7
Enterococcus faecium	0	1	0	1	0	0	0	0	H3	H9
Escherichia coli	1	1	1	1	0	1	1	0	Direct	D7
Eubacterium rectale	1	0	1	0	0	0	0	0	Direct	H6
Faecalibacterium prausnitzii	1	1	0	1	0	0	0	0	Direct	H9
Fenollaria vaginalis	0	0	0	0	0	1	0	0	D3	D3
Flavonifractor plautii	0	0	0	0	0	1	1	1	D3	D10
Fusicatenibacter saccharivorans	1	1	1	1	1	0	0	0	Direct	H24
Gordonibacter pamelae	0	0	0	0	0	1	0	0	D3	D3
Guyana massiliensis	1	1	1	1	1	0	0	0	Direct	H24
Holdemania timonensis	0	1	0	1	0	0	0	0	H3	H9
Holdemenella biformis	1	1	1	1	1	1	0	0	Direct	D3
Intestinibacter bartlettii	0	0	0	0	0	0	0	1	D10	D10
Jeddahella massiliensis	0	0	0	0	1	1	1	1	H24	D10
Kytococcus sedentarius	0	1	0	0	0	0	0	0	H3	H3
Lachnoclostridium edouardi	0	1	1	1	1	1	1	1	H3	D10
Lachnoclostridium timonense	1	0	0	0	0	0	0	0	Direct	Direct
Lactobacillus paracasei	0	0	0	0	1	1	1	0	H24	D7
Lactobacillus plantarum	0	0	0	0	1	0	0	0	H24	H24
Lactobacillus reuteri	1	1	0	1	1	1	1	0	Direct	D7
Lactobacillus rhamnosus	1	0	0	0	0	0	0	1	Direct	D10
Lactobacillus ruminis	1	0	0	0	0	1	0	0	Direct	D3
Marseillibacter massiliensis	0	1	1	0	1	1	0	0	H3	D3
Merdibacter timonensis	1	1	1	0	0	0	0	0	Direct	H6
Neochristensenella massiliensis	0	0	0	0	0	0	1	0	D7	D7
Odoribacter splanchnicus	0	0	1	0	0	0	0	0	H6	H6
Olsenella timonensis	1	0	1	0	0	1	1	0	Direct	D7
Olsenella uli	0	0	0	1	0	1	1	1	H9	D10
Oscilibacter massiliensis	0	0	0	0	1	0	1	1	H24	D10
Oscilibacter mediterraneensis	0	0	0	1	0	0	0	1	H9	D10
Parabacteroides distasonis	1	1	0	1	1	1	1	1	Direct	D10
Parabacteroides gordonii	1	1	0	1	0	0	0	1	Direct	D10
Parabacteroides merdae	0	1	0	0	1	0	1	1	H3	D10
Paraoscillibacter massiliensis	0	0	0	0	1	1	1	1	H24	D10
Paraprevotella clara	0	0	1	0	1	0	0	0	H6	H24
Parasutterella excrementihominis	0	1	0	0	1	0	0	0	H3	H24
Phocibacillus massiliensis	0	0	0	0	0	0	0	1	D10	D10
Phoenicibacter massiliensis	0	0	1	0	0	0	0	1	H6	D10
Polynesia massiliensis	0	0	0	0	0	0	0	1	D10	D10
Prevotella massiliensis	1	1	1	1	1	1	1	1	Direct	D10
Propionibacterium acnes	1	1	0	1	1	0	1	0	Direct	D7
Pseudoramibacter alactolyticus	0	0	0	0	0	1	1	1	D3	D10
Roseburia faecis	0	0	1	1	0	0	0	0	H6	H9
Roseburia inulinivorans	0	0	1	0	0	0	0	0	H6	H6
Rubneribacter badeniensis	0	0	0	0	1	0	0	0	H24	H24
Ruminococcus bicirculans	1	1	0	1	0	0	0	0	Direct	H9
Ruminococcus faecis	1	1	1	1	1	0	0	0	Direct	H24
Ruminococcus lactaris	1	1	0	1	0	0	0	0	Direct	H9
Ruminococcus timonensis	0	1	0	0	0	0	0	0	H3	H3
Senegalimassilia anaerobia	0	0	1	1	1	0	1	1	H6	D10
Slackia exigua	0	0	1	0	0	0	0	0	H6	H6
Slackia isoflavoniconvertens	1	1	1	1	1	0	0	1	Direct	D10
Staphylococcus cohnii	0	0	0	0	1	0	0	0	H24	H24
Streptococcus agalactiae	0	0	1	0	0	0	0	0	H6	H6
Streptococcus parasanguinis	0	1	0	1	0	0	0	0	H3	H9
Streptococcus salivarius	0	0	0	1	0	0	0	0	H9	H9
Total	58	70	55	53	43	42	47	47
Supplementary Table 4a. Summarize table of the growth duration of the different bacterial species in terms of hour pre-incubation in the stool sample 1.
1 : Presence of bacterial species
1 : Presence of bacterial species identified only at this hour incubation
0 : Absence of bacterial species

## Sheet: Supplementary Table 4b
Megagut with Fast culturomics	Direct	H3	H6	H9	H24	D3	D7	D10	Start	End
Acidaminococcus intestini	1	0	1	1	1	1	1	1	Direct	D10
Adlercreutzia equolifaciens	0	1	0	1	0	0	0	0	H3	H9
Akkermansia muciniphila	0	1	0	0	1	0	0	0	H3	H24
Alistipes finegoldii	1	1	0	1	1	0	0	0	Direct	H24
Alistipes ihuae	0	1	0	0	0	1	1	1	H3	D10
Alistipes indistinctus	0	1	0	0	0	0	0	0	H3	H3
Alistipes jeddahensis	0	0	1	0	0	1	0	1	H6	D10
Alistipes obesii	1	1	1	1	0	1	1	1	Direct	D10
Alistipes onderdonkii	1	1	1	1	1	0	0	0	Direct	H24
Alistipes putredinis	0	1	1	1	1	1	0	1	H3	D10
Alistipes senegalensis	0	0	1	0	0	0	1	1	H6	D10
Alistipes shahii	0	1	0	1	0	1	0	1	H3	D10
Anaerococcus prevotii	1	0	0	0	0	0	0	0	Direct	Direct
Anaerotruncus massiliensis	0	1	0	0	0	0	0	0	H3	H3
Atopobium minutum	0	0	0	0	0	1	1	1	D3	D10
Atopobium rimae	0	0	0	0	0	1	0	0	D3	D3
Bacteroides caccae	1	0	0	0	0	0	0	0	Direct	Direct
Bacteroides faecis	0	0	1	0	0	0	0	0	H6	H6
Bacteroides fragilis	0	1	1	1	0	0	0	0	H3	H9
Bacteroides intestinalis	0	1	0	1	0	0	0	0	H3	H9
Bacteroides ovatus	0	1	1	0	0	0	1	1	H3	D10
Bacteroides thetaioteomicron	1	0	0	0	0	0	1	0	Direct	D7
Bacteroides uniformis	1	1	1	1	1	1	1	1	Direct	D10
Bacteroides vulgatus	1	1	1	1	1	1	1	1	Direct	D10
Barnesiella intestinihominis	0	0	1	1	0	0	1	1	H6	D10
Beduinibacterium massiliense	0	1	0	0	0	1	0	0	H3	D3
Bifidobacterium bifidum	0	1	1	1	1	0	0	0	H3	H24
Bifidobacterium longum	1	1	1	1	1	1	0	0	Direct	D3
Bittarella massiliensis	0	0	0	0	0	1	0	0	D3	D3
Blautia ihumii	0	0	1	0	0	0	0	0	H6	H6
Blautia massiliensis	1	1	0	0	0	0	0	0	Direct	H3
Blautia mediterraneensis	0	1	1	0	0	0	0	0	H3	H6
Blautia phoceensis	0	1	0	0	0	0	0	0	H3	H3
Blautia timonensis	1	1	1	0	0	0	0	0	Direct	H6
Butyricimonas duongiae	0	1	0	0	0	1	0	0	H3	D3
Butyricimonas phoceensis	1	0	0	0	0	0	0	0	Direct	Direct
Christensenella massiliensis	0	0	0	0	0	1	1	1	D3	D10
Christensenella minuta	0	0	0	0	0	0	0	1	D10	D10
Clostridium aldenense	0	0	0	0	0	0	1	0	D7	D7
Clostridium bouchesdurhonense	1	0	0	0	0	0	0	0	Direct	Direct
Clostridium butyricum	0	0	0	1	0	0	0	0	H9	H9
Clostridium citroniae	0	0	0	0	0	1	0	0	D3	D3
Clostridium clostridioforme	0	0	0	0	0	1	1	1	D3	D10
Clostridium frigidocagae	0	0	0	0	0	1	0	0	D3	D3
Clostridium innocuum	0	1	1	0	1	1	1	1	H3	D10
Clostridium lavalense	0	0	0	0	0	1	0	1	D3	D10
Clostridium merdae	1	0	0	0	0	0	0	0	Direct	Direct
Clostridium perfringens	0	1	0	0	0	0	0	0	H3	H3
Clostridium phoceense	1	1	0	0	0	0	0	0	Direct	H3
Clostridium sordelli	0	0	1	0	0	1	0	0	H6	D3
Clostridium spiroforme	1	0	0	1	0	0	0	0	Direct	H9
Clostridium sporogenes	0	0	0	1	1	1	1	1	H9	D10
Collinsella aerofaciens	1	1	1	1	1	1	1	1	Direct	D10
Collinsella massiliensis	0	1	0	1	1	1	1	1	H3	D10
Collinsella spp.	0	0	0	0	0	1	0	0	D3	D3
Coprococcus comes	1	1	0	0	1	0	0	0	Direct	H24
Corynebacterium amycolatum	0	1	0	0	0	0	0	0	H3	H3
Cryptobacterium curtum	0	0	0	0	0	0	0	1	D10	D10
Cutibacterium eggermontii	0	1	1	0	0	0	1	0	H3	D7
Dialister invisus	0	1	1	1	1	1	1	1	H3	D10
Dialister pneumosintes	0	0	0	0	0	1	1	1	D3	D10
Dielma fastidiosa	0	1	0	0	0	0	0	0	H3	H3
Dorea longicatena	0	1	0	1	0	1	0	0	H3	D3
Dorea timonensis	0	0	0	0	0	0	0	1	D10	D10
Drancourtella massiliensis	0	1	0	0	0	0	1	1	H3	D10
Eggerthella lenta	0	1	1	0	1	1	0	0	H3	D3
Eisenbergiella massiliensis	0	1	0	0	1	1	0	0	H3	D3
Enorma timonensis	0	0	0	1	0	0	0	0	H9	H9
Enterococcus faecium	0	1	1	1	1	1	1	1	H3	D10
Enterococcus hirae	0	1	1	1	1	1	1	1	H3	D10
Escherichia coli	1	1	1	1	1	1	0	0	Direct	D3
Eubacterium coli	0	0	0	0	1	0	0	0	H24	H24
Eubacterium limosum	0	1	0	0	1	0	0	0	H3	H24
Eubacterium massiliense	0	1	0	0	0	0	0	0	H3	H3
Facklamia longuida	0	0	0	0	0	1	0	0	D3	D3
Fenollaria vaginalis	0	0	1	0	0	0	0	0	H6	H6
Flavonifactor plautii	1	1	1	0	0	1	0	1	Direct	D10
Fusicatenibacter saccharivorans	1	1	0	1	0	1	0	0	Direct	D3
Gabonia massiliensis	1	0	0	0	0	0	0	0	Direct	Direct
Guyana massiliensis	0	0	0	1	0	0	0	0	H9	H9
Ihubacter massiliensis	0	1	0	0	0	0	0	0	H3	H3
Ihuella massiliensis	0	0	0	1	0	1	1	1	H9	D10
Infusionema cagae	0	1	0	0	0	0	0	0	H3	H3
Intestinibacillus timonensis	0	1	0	0	0	1	0	1	H3	D10
Intestinibacter bartlettii	0	0	0	0	0	0	0	1	D10	D10
Lachnoclostridium edouardi	0	0	0	1	1	1	1	1	H9	D10
Lachnoclostridium ihumii	0	0	1	0	0	0	0	0	H6	H6
Lachnoclostridium timonense	0	0	0	1	0	0	0	0	H9	H9
Lachnoclostridium pacaense	0	0	0	0	0	1	0	0	D3	D3
Lactobacillus fuchuensis	0	0	0	1	0	0	0	0	H9	H9
Lactobacillus lactis	0	0	0	0	1	0	0	0	H24	H24
Lactobacillus paracasei	0	0	1	0	0	1	1	1	H6	D10
Lactobacillus reuteri	0	0	0	0	0	0	0	1	D10	D10
Lactobacillus rhamnosus	0	0	0	0	0	0	0	1	D10	D10
Lactococcus lactis	0	0	0	0	1	0	0	0	H24	H24
Merdibacter massiliensis	0	0	0	0	0	0	0	1	D10	D10
Mobilibacterium massiliense	0	1	0	0	0	1	1	1	H3	D10
Mobilibacterium timonensis	0	1	1	1	0	1	1	1	H3	D10
Moryella indoligenes	0	0	0	0	0	0	1	0	D7	D7
Odoribacter splanchnicus	0	1	0	0	0	0	0	0	H3	H3
Olegusella massiliensis	0	0	0	0	0	0	0	1	D10	D10
Olsenella timonensis	0	0	0	1	0	0	0	0	H9	H9
Olsenella urinainfantis	0	0	0	0	0	0	1	0	D7	D7
Oscilibacter massiliensis	0	1	0	0	0	1	1	1	H3	D10
Parabacteroides distasonis	0	1	0	1	1	1	1	1	H3	D10
Parabacteroides merdae	0	0	1	1	1	1	1	1	H6	D10
Peptoniphilus grossensis	0	0	0	0	0	0	0	1	D10	D10
Peptoniphilus lacrimalis	0	0	0	0	0	0	1	1	D7	D10
Peptoniphilus obesii	0	0	0	0	0	0	1	1	D7	D10
Peptoniphilus raoultii	0	0	0	0	0	1	0	0	D3	D3
Phascolarctobacterium faecium	0	1	0	1	0	0	0	0	H3	H9
Polynesia massiliensis	0	1	0	0	0	0	0	0	H3	H3
Prevotella corporis	0	0	0	0	0	0	0	1	D10	D10
Propionibacterium acnes	0	0	0	0	0	1	0	1	D3	D10
Pseudoclavibacter alba	0	0	0	0	0	0	0	1	D10	D10
Pseudomonas oryzihabitans	0	1	0	0	0	0	0	0	H3	H3
Raoultibacter massiliensis	0	0	0	0	0	1	0	0	D3	D3
Roseburia hominis	0	0	0	0	0	0	0	1	D10	D10
Roseburia inulinivorans	1	0	0	0	0	0	0	0	Direct	Direct
Ruminococcus bicirculans	0	1	0	0	0	0	0	0	H3	H3
Ruminococcus faecis	1	0	1	0	0	0	0	0	Direct	H6
Senegalimassilia anaerobia	1	1	1	1	1	1	1	0	Direct	D7
Slackia exigua	0	0	0	0	0	0	0	1	D10	D10
Slackia isoflavoniconvertens	0	1	0	0	0	0	0	0	H3	H3
Staphylococcus epidermidis	1	0	0	0	0	0	0	0	Direct	Direct
Streptococcus pleomorphus	1	1	1	0	1	1	0	0	Direct	D3
Streptococcus salivarius	0	1	1	1	0	0	0	0	H3	H9
Streptococcus sanguinis	0	1	0	0	0	0	0	0	H3	H3
Sutterella wadsworthensis	1	1	1	1	1	1	1	1	Direct	D10
Sutturella secki	0	0	0	1	0	0	0	0	H9	H9
Togobacter massiliensis	0	0	0	0	0	0	0	1	D10	D10
Total	29	62	37	40	30	52	37	52
Supplementary Table 4b. Summarize table of the growth duration of the different bacterial species in terms of hour pre-incubation in the Megagut stool sample.
1 : Presence of bacterial species
1 : Presence of bacterial species identified only at this hour incubation
0 : Absence of bacterial species
